# Supplementary material for: Validation of a New Handheld Automated Fixed-Force Applanation Tonometer
Source: Transl Vis Sci Technol. 2026 Jul 14;15(7):21. doi: 10.1167/tvst.15.7.21 (PMC13387270; doi:10.1167/tvst.15.7.21)
Supplement: Supplement 2 [file tvst-15-7-21_s002.xlsx]

## Sheet: Summary
VERTICAL ORIENTATION
θ (deg)	M_grav (g-in)	M_spring (g-in)	M_friction (g-in)	M_total (g-in)	Force in Vertical Orientation
0	-0.792875	-3.30182	-0.0014	-4.0961	2.53236
0.6	-0.785372	-3.30672	-0.0014	-4.09349	2.53075
1.2	-0.777782	-3.3105	-0.0014	-4.08968	2.52839
1.8	-0.770108	-3.31315	-0.0014	-4.08466	2.52529
2.4	-0.762349	-3.31469	-0.0014	-4.07844	2.52144
3	-0.754506	-3.31512	-0.0014	-4.07103	2.51686
3.6	-0.746581	-3.31445	-0.0014	-4.06243	2.51155
4.2	-0.738573	-3.31269	-0.0014	-4.05266	2.50551
4.8	-0.730485	-3.30984	-0.0014	-4.04173	2.49875
5.4	-0.722317	-3.30592	-0.0014	-4.02964	2.49127
6	-0.714069	-3.30093	-0.0014	-4.0164	2.48309
HORIZONTAL ORIENTATION
θ (deg)	M_grav (g-in)	M_spring (g-in)	M_friction (g-in)	M_total (g-in)	Force in Horizontal Orientation
0	-0.712365	-3.30182	-0.0014	-4.01559	2.48259
0.6	-0.720629	-3.30672	-0.0014	-4.02875	2.49073
1.2	-0.728813	-3.3105	-0.0014	-4.04071	2.49812
1.8	-0.736918	-3.31315	-0.0014	-4.05147	2.50477
2.4	-0.744942	-3.31469	-0.0014	-4.06103	2.51068
3	-0.752885	-3.31512	-0.0014	-4.0694	2.51586
3.6	-0.760744	-3.31445	-0.0014	-4.0766	2.52031
4.2	-0.768521	-3.31269	-0.0014	-4.08261	2.52403
4.8	-0.776213	-3.30984	-0.0014	-4.08746	2.52702
5.4	-0.78382	-3.30592	-0.0014	-4.09114	2.5293
6	-0.791341	-3.30093	-0.0014	-4.09367	2.53086
Ideal Force		FORCE APPLIED OVER FULL ANGULAR SWEEP
2.5		θ (deg)	Force in Vertical Orientation	Force in Horizontal Orientation
2.5		0	2.53236	2.48259
2.5		0.6	2.53075	2.49073
2.5		1.2	2.52839	2.49812
2.5		1.8	2.52529	2.50477
2.5		2.4	2.52144	2.51068
2.5		3	2.51686	2.51586
2.5		3.6	2.51155	2.52031
2.5		4.2	2.50551	2.52403
2.5		4.8	2.49875	2.52702
2.5		5.4	2.49127	2.5293
		6	2.48309	2.53086
Supplemental File. Force analysis of the prototype device in the vertical and horizontal position. All parameters (spring rate, spring preload, prism lever arm length, and the mass and center-of-mass of each component) are included that were used in the force calculation.

## Sheet: Vertical
CFM Force Analysis — VERTICAL
Gravity = (0, -1) gF/g in pivot frame (down = -y)
INPUT PARAMETERS
Spring rate k (lb/in)		0.06501
Spring free length (in)		0.5
Spring preload (lb)		0.0155
Spring wire total (in)		0.68
LB to gF conversion		453.592
Prism lever arm (in)		1.6175
Spring fixed-end x (in)		-0.6745
Spring fixed-end y (in)		0.425
Spring attach y (in)		-0.647
Bearing friction torque (g-in)		0.0014
ABOVE-PIVOT COMPONENTS
Name	Mass (g)	COM x (in)	COM y (in)
Standoff (above pivot)	3.72	0	0.3875
IR Block	0.56	0	0.8825
Heat-Set Insert	1.6	0	1.0238
Low-Friction Tape	0.1	0.0163	1.4846
Prism Holder	1.05	-0.0155	1.3711
Applanation Prism	2.8	0.2884	1.6175
TOTAL ABOVE-PIVOT	9.83	0.0806587	0.985849
BELOW-PIVOT COMPONENTS
Name	Mass (g)	COM x (in)	COM y (in)
Standoff (below pivot)	2.28	0	-0.2375
Brass Rod	2.65	0	-1.007
Nut Stack	3.4	0	-1.689
Spring (half-mass)	0.04	0	-0.647
TOTAL BELOW-PIVOT	8.37	0	-1.0727
CALCULATIONS OVER ANGULAR SWEEP
θ (deg)	θ (rad)	cos θ	sin θ	M_grav1: above (g-in)	M_grav2: below (g-in)	M_grav total (g-in)	spring arm length_x (in)	spring arm length_y (in)	spring arm length (in)	spring length (in)	spring extension (in)	F_spring (gF)	F_spring_x (gF)	F_spring_y (gF)	M_spring (g-in)	M_friction (g-in)	M_total (g-in)	F_contact (gF)
0	0	1	0	-0.792875	0	-0.792875	0	-0.647	1.26654	0.586544	0.0865442	9.58269	-5.10328	8.11077	-3.30182	-0.0014	-4.0961	2.53236
0.3	0.00523599	0.999986	0.00523596	-0.742123	-0.0470113	-0.789134	0.00338767	-0.646991	1.26834	0.588344	0.0883441	9.63577	-5.15	8.14405	-3.30441	-0.0014	-4.09495	2.53165
0.6	0.010472	0.999945	0.0104718	-0.691351	-0.0940212	-0.785372	0.00677524	-0.646965	1.27014	0.590135	0.0901354	9.68859	-5.19677	8.17694	-3.30672	-0.0014	-4.09349	2.53075
0.9	0.015708	0.999877	0.0157073	-0.640559	-0.141029	-0.781588	0.0101626	-0.64692	1.27192	0.591918	0.0919182	9.74116	-5.24358	8.20945	-3.30875	-0.0014	-4.09174	2.52967
1.2	0.020944	0.999781	0.0209424	-0.58975	-0.188032	-0.777782	0.0135497	-0.646858	1.27369	0.593692	0.0936924	9.79348	-5.29045	8.24157	-3.3105	-0.0014	-4.08968	2.52839
1.5	0.0261799	0.999657	0.0261769	-0.538925	-0.235031	-0.773956	0.0169365	-0.646778	1.27546	0.595458	0.095458	9.84554	-5.33735	8.27329	-3.31196	-0.0014	-4.08732	2.52694
1.8	0.0314159	0.999507	0.0314108	-0.488085	-0.282022	-0.770108	0.0203228	-0.646681	1.27722	0.597215	0.0972151	9.89735	-5.3843	8.30463	-3.31315	-0.0014	-4.08466	2.52529
2.1	0.0366519	0.999328	0.0366437	-0.437232	-0.329007	-0.766239	0.0237085	-0.646565	1.27896	0.598964	0.0989635	9.94891	-5.43129	8.33559	-3.31406	-0.0014	-4.0817	2.52346
2.4	0.0418879	0.999123	0.0418757	-0.386367	-0.375982	-0.762349	0.0270935	-0.646432	1.2807	0.600703	0.100703	10.0002	-5.47831	8.36615	-3.31469	-0.0014	-4.07844	2.52144
2.7	0.0471239	0.99889	0.0471065	-0.335491	-0.422947	-0.758438	0.0304779	-0.646282	1.28243	0.602435	0.102435	10.0513	-5.52537	8.39633	-3.31504	-0.0014	-4.07488	2.51925
3	0.0523599	0.99863	0.052336	-0.284606	-0.4699	-0.754506	0.0338614	-0.646113	1.28416	0.604157	0.104157	10.1021	-5.57246	8.42611	-3.31512	-0.0014	-4.07103	2.51686
3.3	0.0575959	0.998342	0.057564	-0.233713	-0.51684	-0.750554	0.0372439	-0.645927	1.28587	0.605871	0.105871	10.1526	-5.61958	8.45551	-3.31492	-0.0014	-4.06688	2.5143
3.6	0.0628319	0.998027	0.0627905	-0.182814	-0.563767	-0.746581	0.0406255	-0.645723	1.28758	0.607576	0.107576	10.2029	-5.66673	8.48452	-3.31445	-0.0014	-4.06243	2.51155
3.9	0.0680678	0.997684	0.0680153	-0.13191	-0.610677	-0.742587	0.0440059	-0.645502	1.28927	0.609273	0.109273	10.2529	-5.7139	8.51314	-3.31371	-0.0014	-4.05769	2.50862
4.2	0.0733038	0.997314	0.0732382	-0.081002	-0.657571	-0.738573	0.0473851	-0.645262	1.29096	0.610961	0.110961	10.3027	-5.7611	8.54138	-3.31269	-0.0014	-4.05266	2.50551
4.5	0.0785398	0.996917	0.0784591	-0.030092	-0.704447	-0.734539	0.050763	-0.645006	1.29264	0.61264	0.11264	10.3522	-5.80832	8.56922	-3.3114	-0.0014	-4.04734	2.50222
4.8	0.0837758	0.996493	0.0836778	0.0208189	-0.751304	-0.730485	0.0541396	-0.644731	1.29431	0.614311	0.114311	10.4015	-5.85557	8.59668	-3.30984	-0.0014	-4.04173	2.49875
5.1	0.0890118	0.996041	0.0888943	0.0717292	-0.79814	-0.726411	0.0575146	-0.644439	1.29597	0.615972	0.115972	10.4505	-5.90282	8.62375	-3.30802	-0.0014	-4.03583	2.4951
5.4	0.0942478	0.995562	0.0941083	0.122638	-0.844954	-0.722317	0.0608881	-0.644129	1.29763	0.617625	0.117625	10.4992	-5.9501	8.65042	-3.30592	-0.0014	-4.02964	2.49127
5.7	0.0994838	0.995056	0.0993197	0.173543	-0.891745	-0.718203	0.0642599	-0.643801	1.29927	0.61927	0.11927	10.5477	-5.99738	8.67672	-3.30356	-0.0014	-4.02316	2.48727
6	0.10472	0.994522	0.104528	0.224443	-0.938512	-0.714069	0.0676299	-0.643456	1.30091	0.620905	0.120905	10.5959	-6.04468	8.70262	-3.30093	-0.0014	-4.0164	2.48309
SUMMARY
F_contact min (gF)		2.48309
F_contact max (gF)		2.53236
F_contact mean (gF)		2.51351
Peak-to-peak (gF)		0.0492733

## Sheet: Horizontal
CFM Force Analysis — HORIZONTAL
Gravity = (+1, 0) gF/g in pivot frame (down = +x)
INPUT PARAMETERS
Spring rate k (lb/in)		0.06501
Spring free length (in)		0.5
Spring preload (lb)		0.0155
Spring wire total (in)		0.68
LB to gF conversion		453.592
Prism lever arm (in)		1.6175
Spring fixed-end x (in)		-0.6745
Spring fixed-end y (in)		0.425
Spring attach y (in)		-0.647
Bearing friction torque (g-in)		0.0014
ABOVE-PIVOT COMPONENTS
Name	Mass (g)	COM x (in)	COM y (in)
Standoff (above pivot)	3.72	0	0.3875
IR Block	0.56	0	0.8825
Heat-Set Insert	1.6	0	1.0238
Low-Friction Tape	0.1	0.0163	1.4846
Prism Holder	1.05	-0.0155	1.3711
Applanation Prism	2.8	0.2884	1.6175
TOTAL ABOVE-PIVOT	9.83	0.0806587	0.985849
BELOW-PIVOT COMPONENTS
Name	Mass (g)	COM x (in)	COM y (in)
Standoff (below pivot)	2.28	0	-0.2375
Brass Rod	2.65	0	-1.007
Nut Stack	3.4	0	-1.689
Spring (half-mass)	0.04	0	-0.647
TOTAL BELOW-PIVOT	8.37	0	-1.0727
CALCULATIONS OVER ANGULAR SWEEP
θ (deg)	θ (rad)	cos θ	sin θ	M_grav1: above (g-in)	M_grav2: below (g-in)	M_grav total (g-in)	spring arm length_x (in)	spring arm length_y (in)	spring arm length (in)	spring length (in)	spring extension (in)	F_spring (gF)	F_spring_x (gF)	F_spring_y (gF)	M_spring (g-in)	M_friction (g-in)	M_total (g-in)	F_contact (gF)
0	0	1	0	-9.6909	8.97853	-0.712365	0	-0.647	1.26654	0.586544	0.0865442	9.58269	-5.10328	8.11077	-3.30182	-0.0014	-4.01559	2.48259
0.3	0.00523599	0.999986	0.00523596	-9.69491	8.97841	-0.716507	0.00338767	-0.646991	1.26834	0.588344	0.0883441	9.63577	-5.15	8.14405	-3.30441	-0.0014	-4.02232	2.48675
0.6	0.010472	0.999945	0.0104718	-9.69867	8.97804	-0.720629	0.00677524	-0.646965	1.27014	0.590135	0.0901354	9.68859	-5.19677	8.17694	-3.30672	-0.0014	-4.02875	2.49073
0.9	0.015708	0.999877	0.0157073	-9.70215	8.97742	-0.724731	0.0101626	-0.64692	1.27192	0.591918	0.0919182	9.74116	-5.24358	8.20945	-3.30875	-0.0014	-4.03488	2.49452
1.2	0.020944	0.999781	0.0209424	-9.70537	8.97656	-0.728813	0.0135497	-0.646858	1.27369	0.593692	0.0936924	9.79348	-5.29045	8.24157	-3.3105	-0.0014	-4.04071	2.49812
1.5	0.0261799	0.999657	0.0261769	-9.70833	8.97545	-0.732876	0.0169365	-0.646778	1.27546	0.595458	0.095458	9.84554	-5.33735	8.27329	-3.31196	-0.0014	-4.04624	2.50154
1.8	0.0314159	0.999507	0.0314108	-9.71102	8.9741	-0.736918	0.0203228	-0.646681	1.27722	0.597215	0.0972151	9.89735	-5.3843	8.30463	-3.31315	-0.0014	-4.05147	2.50477
2.1	0.0366519	0.999328	0.0366437	-9.71344	8.9725	-0.74094	0.0237085	-0.646565	1.27896	0.598964	0.0989635	9.94891	-5.43129	8.33559	-3.31406	-0.0014	-4.0564	2.50782
2.4	0.0418879	0.999123	0.0418757	-9.7156	8.97065	-0.744942	0.0270935	-0.646432	1.2807	0.600703	0.100703	10.0002	-5.47831	8.36615	-3.31469	-0.0014	-4.06103	2.51068
2.7	0.0471239	0.99889	0.0471065	-9.71749	8.96856	-0.748924	0.0304779	-0.646282	1.28243	0.602435	0.102435	10.0513	-5.52537	8.39633	-3.31504	-0.0014	-4.06537	2.51336
3	0.0523599	0.99863	0.052336	-9.71911	8.96623	-0.752885	0.0338614	-0.646113	1.28416	0.604157	0.104157	10.1021	-5.57246	8.42611	-3.31512	-0.0014	-4.0694	2.51586
3.3	0.0575959	0.998342	0.057564	-9.72047	8.96364	-0.756825	0.0372439	-0.645927	1.28587	0.605871	0.105871	10.1526	-5.61958	8.45551	-3.31492	-0.0014	-4.07315	2.51817
3.6	0.0628319	0.998027	0.0627905	-9.72156	8.96081	-0.760744	0.0406255	-0.645723	1.28758	0.607576	0.107576	10.2029	-5.66673	8.48452	-3.31445	-0.0014	-4.0766	2.52031
3.9	0.0680678	0.997684	0.0680153	-9.72238	8.95774	-0.764643	0.0440059	-0.645502	1.28927	0.609273	0.109273	10.2529	-5.7139	8.51314	-3.31371	-0.0014	-4.07975	2.52226
4.2	0.0733038	0.997314	0.0732382	-9.72294	8.95442	-0.768521	0.0473851	-0.645262	1.29096	0.610961	0.110961	10.3027	-5.7611	8.54138	-3.31269	-0.0014	-4.08261	2.52403
4.5	0.0785398	0.996917	0.0784591	-9.72323	8.95085	-0.772377	0.050763	-0.645006	1.29264	0.61264	0.11264	10.3522	-5.80832	8.56922	-3.3114	-0.0014	-4.08518	2.52561
4.8	0.0837758	0.996493	0.0836778	-9.72325	8.94704	-0.776213	0.0541396	-0.644731	1.29431	0.614311	0.114311	10.4015	-5.85557	8.59668	-3.30984	-0.0014	-4.08746	2.52702
5.1	0.0890118	0.996041	0.0888943	-9.72301	8.94298	-0.780027	0.0575146	-0.644439	1.29597	0.615972	0.115972	10.4505	-5.90282	8.62375	-3.30802	-0.0014	-4.08944	2.52825
5.4	0.0942478	0.995562	0.0941083	-9.7225	8.93868	-0.78382	0.0608881	-0.644129	1.29763	0.617625	0.117625	10.4992	-5.9501	8.65042	-3.30592	-0.0014	-4.09114	2.5293
5.7	0.0994838	0.995056	0.0993197	-9.72173	8.93414	-0.787591	0.0642599	-0.643801	1.29927	0.61927	0.11927	10.5477	-5.99738	8.67672	-3.30356	-0.0014	-4.09255	2.53017
6	0.10472	0.994522	0.104528	-9.72069	8.92934	-0.791341	0.0676299	-0.643456	1.30091	0.620905	0.120905	10.5959	-6.04468	8.70262	-3.30093	-0.0014	-4.09367	2.53086
SUMMARY
F_contact min (gF)		2.48259
F_contact max (gF)		2.53086
F_contact mean (gF)		2.51251
Peak-to-peak (gF)		0.0482732
